# Supplementary material for: [18F]fluoride Activation and 18F-Labelling in Hydrous Conditions—Towards a Microfluidic Synthesis of PET Radiopharmaceuticals
Source: Molecules. 2023 Dec 26;29(1):147. doi: 10.3390/molecules29010147 (PMC10779751; doi:10.3390/molecules29010147)
Supplement: Supplementary file 1 [file molecules-29-00147-s001.zip]

Archive with 1 entries (1 files):
- molecules-2713474-supplementary.pdf
